# Supplementary material for: The effect of tertiary treated wastewater on fish growth and health: Laboratory-scale experiment with Poecilia reticulata (guppy)
Source: PLoS One. 2019 Jun 11;14(6):e0217927. doi: 10.1371/journal.pone.0217927 (PMC6559704; doi:10.1371/journal.pone.0217927)
Supplement: S2 File — (XLSX) [file pone.0217927.s003.xlsx]

## Sheet: Survival
Date	Fish age (days)	Day of experiment	Tap (control)						50% TTWW						100% TTWW								Gehan-breslow	df	p	statistics
			1	2	3	4	Average	stdev	1	2	3	4	Average	stdev	1	2	3	4	Average	stdev			Survival analysis	2	0.393	1.867
2015-11-29	6	1	100	100	100	100	100	0	100	100	100	100	100	0	100	100	100	100	100	0
2015-11-30	7	2	100	98	98	100	99	1	100	100	100	100	100	0	100	100	100	100	100	0				n	events	censored	%censored
2015-12-01	8	3	99	98	98	98	98.25	0.433013	97	100	99	100	99	1.22474	98	100	100	100	99.5	0.866025			Tap	400	82	318	80
2015-12-02	9	4	97	98	97	98	97.5	0.5	96	100	99	100	98.75	1.63936	98	100	97	99	98.5	1.11803			50%TTWW	400	97	303	76
2015-12-03	10	5	97	98	96	98	97.25	0.829156	92	99	98	99	97	2.91548	98	100	97	98	98.25	1.08972			100%TTWW	400	94	306	77
2015-12-04	11	6	97	98	96	98	97.25	0.829156	92	99	98	99	97	2.91548	98	100	97	98	98.25	1.08972
2015-12-05	12	7	97	97	96	98	97	0.707107	92	99	98	99	97	2.91548	98	100	96	98	98	1.41421
2015-12-06	13	8	97	96	94	98	96.25	1.47902	92	99	96	99	96.5	2.87228	94	96	96	96	95.5	0.866025
2015-12-07	14	9	97	92	94	98	95.25	2.38485	92	99	94	97	95.5	2.69258	94	96	96	96	95.5	0.866025
2015-12-08	15	10	96	90	94	97	94.25	2.68095	91	99	94	96	95	2.91548	92	91	92	94	92.25	1.08972			Holm-Sidak (0.05)	statistics	p
2015-12-09	16	11	94	88	93	97	93	3.24037	87	98	94	96	93.75	4.14578	90	91	90	91	90.5	0.5			Tap vs. 50%TTWW	1.575	0.0506
2015-12-10	17	12	93	88	91	96	92	2.91548	85	98	91	92	91.5	4.60977	89	91	87	87	88.5	1.65831			Tap vs. 100%TTWW	1.289	0.447
2015-12-11	18	13	91	86	87	94	89.5	3.20156	80	98	89	92	89.75	6.49519	87	90	86	86	87.25	1.63936			50% vs. 100%	0.00615	0.937
2015-12-12	19	14	90	86	84	94	88.5	3.84057	74	94	89	90	86.75	7.59523	82	88	86	85	85.25	2.16506
2015-12-13	20	15	90	85	83	91	87.25	3.34477	74	90	87	87	84.5	6.18466	82	88	84	84	84.5	2.17945
2015-12-14	21	16	90	85	83	90	87	3.08221	74	89	87	87	84.25	5.9739	82	88	81	84	83.75	2.68095
2015-12-15	22	17	88	85	82	90	86.25	3.03109	74	88	86	85	83.25	5.44862	82	88	79	80	82.25	3.49106
2015-12-16	23	18	87	85	82	90	86	2.91548	74	86	85	83	82	4.74342	81	87	79	80	81.75	3.11247
2015-12-17	24	19	87	85	82	90	86	2.91548	74	86	84	83	81.75	4.60299	79	87	77	78	80.25	3.96074
2015-12-18	25	20	86	85	82	89	85.5	2.5	74	85	84	82	81.25	4.3229	79	87	77	78	80.25	3.96074
2015-12-19	26	21	86	85	82	89	85.5	2.5	74	85	84	82	81.25	4.3229	79	87	77	78	80.25	3.96074
2015-12-20	27	22	86	84	80	86	84	2.44949	74	82	82	80	79.5	3.27872	79	87	77	78	80.25	3.96074
2015-12-21	28	23	86	84	80	86	84	2.44949	74	79	82	80	78.75	2.94746	78	87	77	78	80	4.06202
2015-12-22	29	24	86	84	80	85	83.75	2.27761	74	78	82	79	78.25	2.86138	78	86	76	78	79.5	3.84057
2015-12-23	30	25	86	84	80	85	83.75	2.27761	74	77	82	79	78	2.91548	78	86	76	78	79.5	3.84057
2015-12-24	31	26	86	84	80	85	83.75	2.27761	74	77	82	79	78	2.91548	78	86	75	76	78.75	4.3229
2015-12-25	32	27	86	84	80	85	83.75	2.27761	74	77	82	79	78	2.91548	78	86	75	76	78.75	4.3229
2015-12-26	33	28	85	84	80	83	83	1.87083	74	77	82	79	78	2.91548	78	86	74	76	78.5	4.55522
2015-12-27	34	29	84	84	80	81	82.25	1.78536	74	77	82	78	77.75	2.86138	78	85	74	76	78.25	4.14578
2015-12-28	35	30	84	84	80	81	82.25	1.78536	74	77	82	78	77.75	2.86138	78	85	74	76	78.25	4.14578
2015-12-29	36	31	83	84	80	80	81.75	1.78536	74	77	82	78	77.75	2.86138	78	85	74	76	78.25	4.14578
2015-12-30	37	32	83	84	80	80	81.75	1.78536	74	77	82	78	77.75	2.86138	78	85	74	76	78.25	4.14578
2015-12-31	38	33	83	84	80	80	81.75	1.78536	74	77	82	78	77.75	2.86138	78	85	74	76	78.25	4.14578
2016-01-01	39	34	83	84	80	80	81.75	1.78536	74	77	82	78	77.75	2.86138	78	85	74	76	78.25	4.14578
2016-01-02	40	35	83	84	80	80	81.75	1.78536	74	77	82	78	77.75	2.86138	78	85	74	76	78.25	4.14578
2016-01-03	41	36	81	84	79	80	81	1.87083	74	77	82	78	77.75	2.86138	78	84	74	76	78	3.74166
2016-01-04	42	37	81	84	79	80	81	1.87083	74	77	82	78	77.75	2.86138	78	84	74	76	78	3.74166
2016-01-05	43	38	81	84	79	80	81	1.87083	74	77	82	78	77.75	2.86138	78	84	74	76	78	3.74166
2016-01-06	44	39	81	84	79	80	81	1.87083	74	77	82	78	77.75	2.86138	78	84	74	76	78	3.74166
2016-01-07	45	40	81	84	79	80	81	1.87083	74	77	82	78	77.75	2.86138	78	84	74	76	78	3.74166
2016-01-08	46	41	81	84	79	80	81	1.87083	74	77	82	78	77.75	2.86138	78	84	74	76	78	3.74166
2016-01-09	47	42	81	84	79	80	81	1.87083	74	77	82	78	77.75	2.86138	78	84	74	76	78	3.74166
2016-01-10	48	43	81	84	79	80	81	1.87083	74	77	82	78	77.75	2.86138	78	84	74	76	78	3.74166
2016-01-11	49	44	81	84	79	80	81	1.87083	74	77	82	78	77.75	2.86138	78	84	74	76	78	3.74166
2016-01-12	50	45	81	84	79	80	81	1.87083	74	77	82	78	77.75	2.86138	78	84	74	76	78	3.74166
2016-01-13	51	46	81	84	79	80	81	1.87083	74	77	82	78	77.75	2.86138	78	84	74	76	78	3.74166
2016-01-14	52	47	81	84	79	80	81	1.87083	74	77	82	78	77.75	2.86138	78	84	74	76	78	3.74166
2016-01-15	53	48	81	84	79	80	81	1.87083	74	77	82	78	77.75	2.86138	78	84	74	76	78	3.74166
2016-01-16	54	49	81	84	79	80	81	1.87083	74	77	82	78	77.75	2.86138	78	84	74	76	78	3.74166
2016-01-17	55	50	81	84	79	80	81	1.87083	74	76	82	78	77.5	2.95804	78	84	74	76	78	3.74166
2016-01-18	56	51	81	84	79	80	81	1.87083	74	76	82	78	77.5	2.95804	78	84	74	76	78	3.74166
2016-01-19	57	52	81	84	79	80	81	1.87083	74	76	82	78	77.5	2.95804	78	84	74	76	78	3.74166
2016-01-20	58	53	81	84	79	80	81	1.87083	74	76	82	78	77.5	2.95804	78	84	74	76	78	3.74166
2016-01-21	59	54	81	84	79	80	81	1.87083	74	76	82	78	77.5	2.95804	78	84	74	76	78	3.74166
2016-01-22	60	55	81	84	79	80	81	1.87083	74	76	82	78	77.5	2.95804	78	84	74	76	78	3.74166
2016-01-23	61	56	81	84	79	80	81	1.87083	74	76	82	78	77.5	2.95804	78	84	74	76	78	3.74166
2016-01-24	62	57	81	84	79	80	81	1.87083	74	76	82	78	77.5	2.95804	78	84	74	76	78	3.74166
2016-01-25	63	58	81	84	79	80	81	1.87083	74	75	82	78	77.25	3.11247	78	84	74	76	78	3.74166
2016-01-26	64	59	81	84	79	80	81	1.87083	74	75	82	78	77.25	3.11247	78	84	74	76	78	3.74166
2016-01-27	65	60	81	84	79	80	81	1.87083	74	75	82	78	77.25	3.11247	78	84	74	76	78	3.74166
2016-01-28	66	61	81	84	79	80	81	1.87083	73	75	82	78	77	3.39116	78	84	74	76	78	3.74166
2016-01-29	67	62	81	84	79	80	81	1.87083	73	75	82	78	77	3.39116	78	84	74	76	78	3.74166
2016-01-30	68	63	81	84	79	80	81	1.87083	73	75	82	78	77	3.39116	78	84	74	76	78	3.74166
2016-01-31	69	64	81	84	79	79	80.75	2.04634	73	75	82	78	77	3.39116	78	84	74	76	78	3.74166
2016-02-01	70	65	81	84	79	79	80.75	2.04634	73	75	82	78	77	3.39116	77	84	74	76	77.75	3.76663
2016-02-02	71	66	81	84	79	79	80.75	2.04634	73	75	82	78	77	3.39116	76	84	74	76	77.5	3.84057
2016-02-03	72	67	80	84	79	78	80.25	2.27761	73	75	82	78	77	3.39116	76	84	74	76	77.5	3.84057
2016-02-04	73	68	80	84	79	78	80.25	2.27761	73	75	82	78	77	3.39116	75	84	74	76	77.25	3.96074
2016-02-05	74	69	80	84	79	78	80.25	2.27761	73	75	80	78	76.5	2.69258	75	84	74	76	77.25	3.96074
2016-02-06	75	70	80	84	79	78	80.25	2.27761	73	75	80	78	76.5	2.69258	75	84	74	76	77.25	3.96074
2016-02-07	76	71	80	83	79	78	80	1.87083	73	74	80	78	76.25	2.86138	74	84	74	76	77	4.12311
2016-02-08	77	72	80	83	79	78	80	1.87083	73	74	80	78	76.25	2.86138	74	84	74	76	77	4.12311
2016-02-09	78	73	80	83	79	78	80	1.87083	73	74	80	78	76.25	2.86138	74	84	74	76	77	4.12311
2016-02-10	79	74	80	83	79	78	80	1.87083	73	74	80	78	76.25	2.86138	74	84	74	76	77	4.12311
2016-02-11	80	75	80	83	79	78	80	1.87083	73	74	80	78	76.25	2.86138	74	84	74	76	77	4.12311
2016-02-12	81	76	80	83	79	78	80	1.87083	73	74	80	78	76.25	2.86138	74	84	74	76	77	4.12311
2016-02-13	82	77	80	83	79	78	80	1.87083	73	74	80	78	76.25	2.86138	74	84	74	76	77	4.12311
2016-02-14	83	78	80	83	79	78	80	1.87083	73	74	80	78	76.25	2.86138	74	84	74	76	77	4.12311
2016-02-15	84	79	80	83	79	78	80	1.87083	73	74	80	78	76.25	2.86138	74	84	74	76	77	4.12311
2016-02-16	85	80	80	83	79	78	80	1.87083	73	74	80	78	76.25	2.86138	74	84	74	76	77	4.12311
2016-02-17	86	81	80	83	79	78	80	1.87083	73	74	80	78	76.25	2.86138	74	84	74	76	77	4.12311
2016-02-18	87	82	80	83	79	78	80	1.87083	72	74	80	78	76	3.16228	74	84	74	76	77	4.12311
2016-02-19	88	83	80	83	79	78	80	1.87083	72	74	80	78	76	3.16228	74	84	74	76	77	4.12311
2016-02-20	89	84	79	83	79	78	79.75	1.92029	72	74	80	78	76	3.16228	74	84	74	76	77	4.12311
2016-02-21	90	85	79	83	79	78	79.75	1.92029	72	74	80	78	76	3.16228	74	84	74	76	77	4.12311
2016-02-22	91	86	79	83	79	78	79.75	1.92029	72	73	80	78	75.75	3.34477	74	84	74	76	77	4.12311
2016-02-23	92	87	79	83	79	78	79.75	1.92029	72	73	80	78	75.75	3.34477	74	84	74	76	77	4.12311
2016-02-24	93	88	79	83	79	78	79.75	1.92029	72	73	80	78	75.75	3.34477	74	84	74	76	77	4.12311
2016-02-25	94	89	79	83	79	78	79.75	1.92029	72	73	80	78	75.75	3.34477	74	84	74	76	77	4.12311
2016-02-26	95	90	79	83	79	78	79.75	1.92029	72	73	80	78	75.75	3.34477	74	84	74	76	77	4.12311
2016-02-27	96	91	79	83	79	78	79.75	1.92029	72	73	80	78	75.75	3.34477	74	84	74	76	77	4.12311
2016-02-28	97	92	78	83	79	78	79.5	2.06155	72	73	80	78	75.75	3.34477	74	84	74	76	77	4.12311
2016-02-29	98	93	78	83	79	78	79.5	2.06155	72	73	80	78	75.75	3.34477	74	84	74	76	77	4.12311
2016-03-01	99	94	78	83	79	78	79.5	2.06155	72	73	80	78	75.75	3.34477	74	84	74	76	77	4.12311
2016-03-02	100	95	78	83	79	78	79.5	2.06155	72	73	80	78	75.75	3.34477	74	84	74	76	77	4.12311
2016-03-03	101	96	78	83	79	78	79.5	2.06155	72	73	80	78	75.75	3.34477	74	84	74	76	77	4.12311
2016-03-04	102	97	78	83	79	78	79.5	2.06155	72	73	80	78	75.75	3.34477	74	84	74	76	77	4.12311
2016-03-05	103	98	78	83	79	78	79.5	2.06155	72	73	80	78	75.75	3.34477	74	84	74	76	77	4.12311
2016-03-06	104	99	78	83	79	78	79.5	2.06155	72	73	80	78	75.75	3.34477	74	84	74	76	77	4.12311
2016-03-07	105	100	78	83	79	78	79.5	2.06155	72	73	80	78	75.75	3.34477	74	84	74	76	77	4.12311
2016-03-08	106	101	78	83	79	78	79.5	2.06155	72	73	80	78	75.75	3.34477	74	84	74	76	77	4.12311
2016-03-09	107	102	78	83	79	78	79.5	2.06155	72	73	80	78	75.75	3.34477	74	84	74	76	77	4.12311
2016-03-10	108	103	78	83	79	78	79.5	2.06155	72	73	80	78	75.75	3.34477	74	84	74	76	77	4.12311
2016-03-11	109	104	78	83	79	78	79.5	2.06155	72	73	80	78	75.75	3.34477	74	84	74	76	77	4.12311
2016-03-12	110	105	78	83	79	78	79.5	2.06155	72	73	80	78	75.75	3.34477	74	84	74	76	77	4.12311
2016-03-13	111	106	78	83	79	78	79.5	2.06155	72	73	80	78	75.75	3.34477	74	84	74	76	77	4.12311
2016-03-14	112	107	78	83	79	78	79.5	2.06155	72	73	80	78	75.75	3.34477	74	84	74	76	77	4.12311
2016-03-15	113	108	78	83	79	78	79.5	2.06155	72	73	80	78	75.75	3.34477	74	84	74	76	77	4.12311
2016-03-16	114	109	78	83	79	78	79.5	2.06155	72	73	80	78	75.75	3.34477	74	84	74	76	77	4.12311
2016-03-17	115	110	78	83	79	78	79.5	2.06155	72	73	80	78	75.75	3.34477	74	84	74	76	77	4.12311
2016-03-18	116	111	78	83	79	78	79.5	2.06155	72	73	80	78	75.75	3.34477	74	84	74	76	77	4.12311
2016-03-19	117	112	78	83	79	78	79.5	2.06155	72	73	80	78	75.75	3.34477	74	84	74	76	77	4.12311
2016-03-20	118	113	78	83	79	78	79.5	2.06155	72	73	80	78	75.75	3.34477	74	84	74	75	76.75	4.20565
2016-03-21	119	114	78	83	79	78	79.5	2.06155	72	73	80	78	75.75	3.34477	74	84	74	75	76.75	4.20565
2016-03-22	120	115	78	83	79	78	79.5	2.06155	72	73	80	78	75.75	3.34477	74	84	74	74	76.5	4.33013
2016-03-23	121	116	78	83	79	78	79.5	2.06155	72	73	80	78	75.75	3.34477	74	84	74	74	76.5	4.33013
2016-03-24	122	117	78	83	79	78	79.5	2.06155	72	73	80	78	75.75	3.34477	74	84	74	74	76.5	4.33013
2016-03-25	123	118	78	83	79	78	79.5	2.06155	72	73	80	78	75.75	3.34477	74	84	74	74	76.5	4.33013
2016-03-26	124	119	78	83	79	78	79.5	2.06155	72	73	80	78	75.75	3.34477	74	84	74	74	76.5	4.33013
2016-03-27	125	120	78	83	79	78	79.5	2.06155	72	73	80	78	75.75	3.34477	74	84	74	74	76.5	4.33013
2016-03-28	126	121	78	83	79	78	79.5	2.06155	72	73	80	78	75.75	3.34477	74	84	74	74	76.5	4.33013
2016-03-29	127	122	78	83	79	78	79.5	2.06155	72	73	80	78	75.75	3.34477	74	84	74	74	76.5	4.33013
2016-03-30	128	123	78	83	79	78	79.5	2.06155	72	73	80	78	75.75	3.34477	74	84	74	74	76.5	4.33013
Actual counted fish			76	76	56	66			67	66	64	65			71	78	65	71
Missing fish*			2	7	23	12			5	7	16	13			3	6	9	3
*Missing fish due to losses related to technical issues such as mortalities of fish entering the biofilters, at weight, fish that jumped out when grew up (once noticed covers of the aquaria were improved)

## Sheet: Growth
	Average weight per fish in each aquarium (gr)																				Fish age (days)	6		23		30		37		51
Fish age (days)	Tap (control)						50% TTWW						100% TTWW									Mean	SE	Mean	SE	Mean	SE	Mean	SE	Mean	SE	N
	1	2	3	4	Average	stdev	1	2	3	4	Average	stdev	1	2	3	4	Average	stdev			Tap	0.0379375	0.00331488	0.055	0.00408705	0.0643125	0.00257618	0.0920625	0.00363158	0.156875	0.00369044	4
6	0.0385625	0.0440625	0.032875	0.03625	0.0379375	0.004704	0.0420625	0.0465	0.0339375	0.0465625	0.0422656	0.00593835	0.038125	0.0540625	0.053	0.039125	0.0460781	0.00862672			50%TTWW	0.0422634	0.00331488	0.0615625	0.00408705	0.07925	0.00257618	0.102125	0.00363158	0.162375	0.00369044	4
23	0.044	0.053	0.06825	0.05475	0.055	0.0100104	0.0675	0.05725	0.05675	0.06475	0.0615625	0.00539048	0.0775	0.083	0.0795	0.06375	0.0759375	0.00843696			100%TTWW	0.0460781	0.00331488	0.0759375	0.00408705	0.0905	0.00257618	0.108563	0.00363158	0.170063	0.00369044	4
30	0.05525	0.06975	0.06925	0.063	0.0643125	0.00677734	0.07925	0.08275	0.08225	0.07275	0.07925	0.00460072	0.0895	0.0905	0.09525	0.08675	0.0905	0.00354142
37	0.08225	0.09325	0.0995	0.09325	0.0920625	0.00717454	0.109	0.0995	0.1065	0.0935	0.102125	0.00701635	0.11225	0.11725	0.10425	0.1005	0.108563	0.00758665
51	0.1485	0.15675	0.16475	0.1575	0.156875	0.00664737	0.17425	0.15625	0.16175	0.15725	0.162375	0.00827018	0.1745	0.172	0.17425	0.1595	0.170063	0.00713085			MANOVA results:
																						Test	Value	F	effect df	error df	p
																					Water treatment	Wilks	0.0982041	2.19106	10	10	0.116033
		Weight per fish: (Total weight - weight of strainer) / no. of fish; in grams																				Pillai's	1.11035	1.49769	10	12	0.250665
Fish age (days)	Days of experiment	Tap (control)				50% TTWW				100% TTWW												Hotellng	7.05921	2.82368	10	8	0.0773376
		1	2	3	4	1	2	3	4	1	2	3	4									Roy's	6.74433	8.0932	5	6	0.0121307
6	1	0.027	0.04	0.023	0.025	0.043	0.054	0.027	0.067	0.013	0.04	0.024	0.029
		0.028	0.031	0.031	0.027	0.046	0.029	0.024	0.036	0.036	0.065	0.08	0.089
		0.041	0.072	0.044	0.047	0.026	0.059	0.037	0.036	0.042	0.082	0.086	0.036											6				23				30				37				51
		0.045	0.037	0.027	0.045	0.039	0.08	0.067	0.03	0.048	0.043	0.047	0.03								Effect	df	SS	MS	F	p	SS	MS	F	p	SS	MS	F	p	SS	MS	F	p	SS	MS	F	p
		0.07	0.054	0.027	0.035	0.02	0.025	0.034	0.046	0.028	0.075	0.045	0.038								Water treatment	2	0.000132714	6.63569e-05	1.5097	0.272032	0.000917448	0.000458724	6.86548	0.0154636	0.00138064	0.000690318	26.0037	0.000181915	0.00055326	0.00027663	5.24383	0.0309153	0.00035101	0.000175505	3.22161	0.0880583
		0.035	0.049	0.053	0.054	0.095	0.064	0.037	0.075	0.085	0.061	0.064	0.05								Error	9	0.000395584	4.39538e-05			0.000601344	6.6816e-05			0.000238922	2.65469e-05			0.000474781	5.27535e-05			0.000490297	5.44774e-05
		0.0395	0.049	0.042	0.0345	0.025	0.0315	0.026	0.039	0.0195	0.0465	0.048	0.0195								Total	11	0.000528298				0.00151879				0.00161956				0.00102804				0.000841307
		0.023	0.0205	0.016	0.0225	0.0425	0.0295	0.0195	0.0435	0.0335	0.02	0.03	0.0215
23	18	0.0345	0.0495	0.0715	0.05	0.0615	0.047	0.058	0.052	0.079	0.0635	0.0795	0.0665								Post-Hoc: Bonferroni
		0.0535	0.0565	0.065	0.0595	0.0735	0.0675	0.0555	0.0775	0.076	0.1025	0.0795	0.061								error between MSE	4e-05
30	25	0.057	0.0815	0.0735	0.066	0.0785	0.077	0.0825	0.084	0.079	0.089	0.1045	0.0995								df	9
		0.0535	0.058	0.065	0.06	0.08	0.0885	0.082	0.0615	0.1	0.092	0.086	0.074								Tap vs. 50%	1
37	32	0.084	0.097	0.114	0.0945	0.115	0.087	0.102	0.092	0.1275	0.129	0.1105	0.0975								Tap vs. 100%	0.349471
		0.0805	0.0895	0.085	0.092	0.103	0.112	0.111	0.095	0.097	0.1055	0.098	0.1035								50% vs. 100%	1
51	46	0.1355	0.1675	0.1765	0.1625	0.185	0.1425	0.1595	0.169	0.1855	0.179	0.185	0.16
		0.1615	0.146	0.153	0.1525	0.1635	0.17	0.164	0.1455	0.1635	0.165	0.1635	0.159
																					with rm ANOVA for split plot design
raw data				Total weight: Weight of all fish sampled from the aquarium + strainer; in grams																	Effect	df	SS	MS	F	p
Date	Fish age (days)	Days of experiment	Number of fish in batch	Tap (control)				50% TTWW				100% TTWW									Water treatment*fish age	8	0.000447623	5.59529e-05	1.92862	0.0855978
				1	2	3	4	1	2	3	4	1	2	3	4						Error	36	0.00104443	2.90119e-05
2015-11-29	6	1	10	33.92	34.05	33.88	33.9	34.08	34.19	33.92	34.32	33.78	34.05	33.89	33.94						Total		0.108361
			10	33.93	33.96	33.96	33.92	34.11	33.94	33.89	34.01	34.01	34.3	34.45	34.54
			10	34.06	34.37	34.09	34.12	33.91	34.24	34.02	34.01	34.07	34.47	34.51	34.01
			10	34.1	34.02	33.92	34.1	34.04	34.45	34.32	33.95	34.13	34.08	34.12	33.95
			10	34.35	34.19	33.92	34	33.85	33.9	33.99	34.11	33.93	34.4	34.1	34.03
			10	34	34.14	34.18	34.19	34.6	34.29	34.02	34.4	34.5	34.26	34.29	34.15
			20	34.44	34.63	34.49	34.34	34.15	34.28	34.17	34.43	34.04	34.58	34.61	34.04								Tap	Tap	Tap	Tap	Tap	50%TTWW	50%TTWW	50%TTWW	50%TTWW	50%TTWW	100%TTWW	100%TTWW	100%TTWW	100%TTWW	100%TTWW
			20	34.11	34.06	33.97	34.1	34.5	34.24	34.04	34.52	34.32	34.05	34.25	34.08								6	23	30	37	51	6	23	30	37	51	6	23	30	37	51
2015-12-16	23	18	20	34.34	34.64	35.08	34.65	34.88	34.59	34.81	34.69	35.23	34.92	35.24	34.98						Tap	6						1					1
			20	34.72	34.78	34.95	34.84	35.12	35	34.76	35.2	35.17	35.7	35.24	34.87						Tap	23							1					0.000342879
2015-12-23	30	25	20	34.79	35.28	35.12	34.97	35.22	35.19	35.3	35.33	35.23	35.43	35.74	35.64						Tap	30								0.0397256					5.01936e-06
			20	34.72	34.81	34.95	34.85	35.25	35.42	35.29	34.88	35.65	35.49	35.37	35.13						Tap	37									1					0.0118763
2015-12-30	37	32	20	35.33	35.59	35.93	35.54	35.95	35.39	35.69	35.49	36.2	36.23	35.86	35.6						Tap	51										1					0.146749
			20	35.26	35.44	35.35	35.49	35.71	35.89	35.87	35.55	35.59	35.76	35.61	35.72						50%TTWW	6											1
2016-01-13	51	46	20	36.36	37	37.18	36.9	37.35	36.5	36.84	37.03	37.36	37.23	37.35	36.85						50%TTWW	23												0.060825
			20	36.88	36.57	36.71	36.7	36.92	37.05	36.93	36.56	36.92	36.95	36.92	36.83						50%TTWW	30													0.577699
																					50%TTWW	37														1
																					50%TTWW	51															1

## Sheet: Final Body Weight
	Females Final Body Weight (gr)													Males Body Weight (gr)													Females statistical analysis:
	Tap (control)				50% TTWW				100% TTWW					Tap (control)				50% TTWW				100% TTWW					Data transformation SQRT for individual's data for normality
	1	2	3	4	1	2	3	4	1	2	3	4		1	2	3	4	1	2	3	4	1	2	3	4		Block within tap: Females in Tap 3 were significantly bigger than other tap aquaria, therefore T3 was ommited in final analysis (all p<0.001)
	0.2692	0.3382	0.4796	0.243	0.5059	0.2512	0.4342	0.3981	0.4581	0.327	0.4121	0.3783		0.2048	0.2331	0.191	0.1953	0.2441	0.2431	0.2383	0.1941	0.1847	0.1903	0.2056	0.2372
	0.3198	0.423	0.6018	0.3253	0.5421	0.3901	0.4731	0.4214	0.4647	0.4055	0.4342	0.3967		0.2329	0.2486	0.2613	0.2453	0.2461	0.2474	0.2418	0.2878	0.1951	0.2142	0.2149	0.2398		Without T3, 50% TTWW isb significantly higher than tap and 100%TTWW, with T3- 50% TTWW is significantly higher only from 100%
	0.351	0.4247	0.6198	0.4013	0.5837	0.4993	0.4805	0.4368	0.4714	0.4998	0.44	0.4137		0.2461	0.2656	0.2654	0.2866	0.2627	0.2491	0.2514	0.2962	0.2004	0.2349	0.2826	0.2435
	0.4441	0.4401	0.76	0.4092	0.5844	0.5056	0.5209	0.4726	0.478	0.5036	0.4658	0.4234		0.2488	0.2726	0.2838	0.3268	0.2651	0.2524	0.2535	0.3037	0.2188	0.2423	0.2903	0.2708		Transformed data (including tap3)
	0.4739	0.4451	0.7674	0.4276	0.6179	0.5077	0.5382	0.4737	0.4782	0.5092	0.4664	0.4252		0.253	0.289	0.3071	0.3615	0.2756	0.2595	0.2627	0.3138	0.2249	0.2427	0.2908	0.2824			mean [sqrt(data)]	SE [sqrt(data)]	-SE [sqrt(data)]	+SE [sqrt(data)]	N		F(2, 9.1291) = 0.79616			Post-Hoc: Tukey HSD		Tap	Tap	Tap	Tap	50%TTWW	50%TTWW	50%TTWW	50%TTWW	100%TTWW	100%TTWW	100%TTWW
	0.4973	0.4684	0.7724	0.4587	0.652	0.5162	0.5438	0.4818	0.4902	0.5236	0.5074	0.431		0.2554	0.3009	0.3086	0.3617	0.2797	0.2685	0.2702	0.3311	0.2325	0.2554	0.2991	0.295		Tap	0.780923	0.010262	0.770661	0.791185	102		p=0.48005					1	2	3	4	1	2	3	4	1	2	3
	0.5095	0.4995	0.7782	0.4677	0.6588	0.5447	0.5447	0.4841	0.5026	0.5331	0.5092	0.4477		0.2936	0.3016	0.3503	0.3895	0.2896	0.2697	0.2891	0.3546	0.2593	0.2572	0.3193	0.3016		50% TTWW	0.795851	0.0100224	0.785828	0.805873	89					Tap	1		1	0.000984492	1	0.117604	0.999997	0.750226	1	1	1	0.982578
	0.511	0.5189	0.7821	0.4726	0.6607	0.5462	0.5738	0.5036	0.5123	0.5511	0.5264	0.4521		0.2941	0.32	0.3545	0.4063	0.295	0.2862	0.2921	0.3768	0.2595	0.2703	0.4346	0.3402		100% TTWW	0.7644	0.00812781	0.756272	0.772528	102					Tap	2	1		0.00027558	0.999996	0.0465451	0.999418	0.498825	1	1	0.999822	0.893596
	0.5301	0.5218	0.8223	0.4837	0.6754	0.554	0.5801	0.5076	0.5177	0.553	0.5407	0.4785		0.3102	0.3304	0.3584	0.4109	0.2989	0.2923	0.2934	0.3775	0.2792	0.284	0.4468	0.3464												Tap	3	0.000984492	0.00027558		0.000937638	0.940432	0.0133529	0.251487	0.000478378	0.00327894	0.00539871	0.0490482
	0.5306	0.5398	0.8505	0.5015	0.6893	0.5977	0.597	0.5085	0.5215	0.565	0.5802	0.4813		0.3145	0.3312	0.3844	0.4183	0.3058	0.3297	0.3332	0.3841	0.2863	0.294	0.4473	0.3545		Data after back transformation (including tap 3)										Tap	4	1	0.999996	0.000937638		0.123188	1	0.781463	0.999999	1	1	0.989361
	0.5687	0.5674	0.9698	0.5035	0.6896	0.6133	0.6053	0.5152	0.5354	0.5651	0.5831	0.4867		0.3208	0.3342	0.3941	0.463	0.313	0.3348	0.3955	0.4299	0.2897	0.2978	0.4532	0.3552			mean	SE	-SE	+SE	N					50%TTWW	1	0.117604	0.0465451	0.940432	0.123188		0.462556	0.991234	0.065447	0.211347	0.313658	0.804134
	0.5743	0.5744	0.9752	0.5235	0.7007	0.615	0.6069	0.5231	0.5979	0.5747	0.6247	0.4891		0.3217	0.3508	0.3957	0.5421	0.3138	0.366	0.4435	0.4446	0.294	0.3002	0.4599	0.3759		Tap	0.60984	0.0160277	0.593918	0.625973	102					50%TTWW	2	0.999997	0.999418	0.0133529	1	0.462556		0.981769	0.999687	0.999999	1	0.999956
	0.5921	0.5744	0.9876	0.5318	0.7248	0.638	0.6238	0.5398	0.6473	0.5818	0.645	0.4945		0.3311	0.3582	0.4137	0.687	0.3275	0.3669	0.4743	0.4677	0.3014	0.3338	0.4689	0.3947		50% TTWW	0.633378	0.0159527	0.617526	0.649432	89					50%TTWW	3	0.750226	0.498825	0.251487	0.781463	0.991234	0.981769		0.57077	0.854779	0.946835	0.999944
	0.5981	0.5969	1.03	0.5641	0.7931	0.6682	0.627	0.5495	0.6602	0.5833	0.6465	0.5259		0.3333	0.3708	0.4167		0.3297	0.3794	0.4842	0.4878	0.3017	0.3345	0.5317	0.4189		100% TTWW	0.584307	0.0124258	0.571947	0.596799	102					50%TTWW	4	1	1	0.000478378	0.999999	0.065447	0.999687	0.57077		1	0.999915	0.923755
	0.601	0.6199		0.5647	0.7959	0.6708	0.6624	0.6138	0.6604	0.5885	0.6665	0.5259		0.3445	0.3737	0.432		0.3305	0.3861	0.5419	0.519	0.3222	0.3374	0.5513	0.4202												100%TTWW	1	1	1	0.00327894	1	0.211347	0.999999	0.854779	1		1	0.993202
	0.6032	0.6306		0.5672	0.876	0.7044	0.6768	0.6267	0.7223	0.6331	0.6812	0.5261		0.4481	0.3885	0.4481		0.3604	0.4346	0.5693	0.5242	0.3523	0.3391	0.5676	0.4708												100%TTWW	2	1	0.999822	0.00539871	1	0.313658	1	0.946835	0.999915	1		0.999554
	0.6057	0.6315		0.578	0.8907	0.7645	0.6807	0.6678	0.7308	0.6334	0.6838	0.5463		0.4676	0.3936	0.4917		0.39	0.4638	0.5841	0.5406	0.3613	0.3436	0.5768	0.4716												100%TTWW	3	0.982578	0.893596	0.0490482	0.989361	0.804134	0.999956	0.999944	0.923755	0.993202	0.999554
	0.6264	0.6353		0.6151	0.9571	0.7685	0.7526	0.6807	0.7748	0.6547	0.695	0.5636		0.4685	0.4189	0.4968		0.4021	0.4692	0.6179	0.5485	0.3974	0.3474		0.4984		Transformed data (without tap3)										100%TTWW	4	0.845476	0.972812	1.79649e-05	0.728717	0.000328531	0.598008	0.0150772	0.973965	0.901672	0.625253	0.0994949
	0.6558	0.6368		0.6204	1.0306	0.8392	0.7732	0.7083	0.8148	0.6683	0.6965	0.5643		0.4767	0.4246	0.5047		0.4021	0.5169	0.7154	0.5529	0.4038	0.3488		0.5405			mean [sqrt(data)]	SE [sqrt(data)]	-SE [sqrt(data)]	+SE [sqrt(data)]	N		F(2, 7.9423) = 1.5628
	0.662	0.6398		0.6379		0.8408	0.8368	0.7186	0.8157	0.67	0.6973	0.5815		0.4908	0.4404	0.5253		0.406	0.5488		0.6151	0.4072	0.3508		0.5411		Tap	0.763223	0.00942743	0.753796	0.77265	88		p=0.26772
	0.6888	0.6505		0.6401		0.9046	0.8644	0.7212		0.7195	0.7098	0.5847		0.4959	0.4711	0.6151		0.4099	0.5805		0.6316	0.4092	0.3527		0.6008		50% TTWW	0.797605	0.00939417	0.788211	0.806999	89						Effect	SS	Degr. of	MS	Den.Syn.	Den.Syn.	F	p	Partial eta-squared	Non-centrality	Observed power (alpha=0.05)
	0.7157	0.6563		0.6679			0.8652	0.7313		0.7795	0.7438	0.5904		0.5226	0.4722	0.7276		0.4236	0.6112			0.4235	0.3542		0.6131		100% TTWW	0.765153	0.00881553	0.756337	0.773968	102						(F/R)		Freedom		Error df	Error MS
	0.7225	0.6619		0.7071			0.9365	0.7718		0.7942	0.7441	0.5906		0.5346	0.4739			0.4287	0.6407			0.4249	0.3567														intercept	Fixed	165.062	1	165.062	7.97714	0.0212703	7760.24	3.29514e-13	0.998973	7760.24	1
	0.7233	0.6764		0.7211			0.9407	0.8471		0.8389	0.7821	0.6082		0.549	0.506			0.4824	0.6464			0.4314	0.3587				Data after back trasformation (without tap 3)										Water treatment	Fixed	0.0667371	2	0.0333686	7.94232	0.0213516	1.56281	0.267718	0.282403	3.12563	0.240468
	0.786	0.7015		0.7217			0.947			0.9296	0.7968	0.6194		0.5612	0.5532			0.5066	0.6503			0.4395	0.3654					mean	SE	-SE	+SE	N					Aquarium rep. (Water treatment)	Random	0.16974	8	0.0212174	268	0.0077618	2.73357	0.00649964	0.0754431	21.8686	0.93316
	0.7873	0.7498		0.7407	0.7173	0.61619	0.667424	0.579296			0.8426	0.6571		0.5799	0.5959			0.5127				0.4441	0.3698				Tap	0.582509	0.0143905	0.568208	0.596989	88					Error		2.08016	268	0.0077618
	0.8159	0.75		0.7419							0.8896	0.6687			0.6468			0.5617				0.4569	0.3824				50% TTWW	0.636173	0.0149857	0.621276	0.651247	89
	0.908			0.7512							0.9055	0.6695			0.7098			0.6491				0.47	0.4074				100% TTWW	0.585459	0.0134905	0.572046	0.599027	102
				0.7902								0.7034			0.7139			0.3683	0.40374	0.397463	0.427695	0.5073	0.4361				Final data as presented in article
				0.8071					0.592715	0.60742	0.639868	0.528407		0.380758	0.409983	0.405741	0.391869					0.5334	0.4552
				0.8264																		0.646	0.4556
				0.9174																			0.476
				0.9181																			0.4846
																											Males - 1-way ANOVA for averages
																												mean	SE	N		F = 1.718
																											Tap	0.397	0.0134	4		p=0.233
																											50% TTWW	0.399	0.0244	4
																											100% TTWW	0.371	0.0315	4
[truncated: 1 more columns]

## Sheet: HSI
Females HSI (ratio)													Males HSI (ratio)													Statistics:
Tap (control)				50% TTWW				100% TTWW					Tap (control)				50% TTWW				100% TTWW					Two-way ANOVA for averages of males and females separately from each aquarium (normality for individuals' data failed)
1	2	3	4	1	2	3	4	1	2	3	4		1	2	3	4	1	2	3	4	1	2	3	4
0.0420761	0.0106446	0.0247368	0.00935454	0.0163934	0.0175278	0.02233	0.0168383	0.0153243	0.0192886	0.028476	0.0276488		0.0141014	0.0238727	0.0430181	0.00921659	0.0214078	0.022748	0.0226594	0.0152284	0.0192106	0.0176739	0.0125196	0.0251619				mean	SE					test type	df	F	p	n
0.0160145	0.0255919	0.0222665	0.0206337	0.019165	0.0168017	0.0217911	0.0447203	0.0220702	0.0234885	0.0188644	0.0163467		0.028951	0.0272209	0.0163187	0.0219819	0.0313541	0.025597	0.0171174	0.0184848	0.0177888	0.0223038	0.0239301	0.0216378		Tap	Female	0.02075	0.001646				Water treatment	2-way nested ANOVA	2	0.129441	0.879397	24
0.0159734	0.0156477	0.0279835	0.014708	0.0364138	0.0316365	0.0293647	0.0206908	0.0187765	0.0223881	0.0298252	0.0185664		0.0323383	0.0220547	0.0233312	0.0251605	0.0160589	0.0181691	0.0221541	0.0213309	0.0273005	0.0182362	0.0377947	0.0267493		Tap	Male	0.0216	0.000925				Gender	2-way nested ANOVA	1	3.28958	0.086428	24
0.0253126	0.0101101	0.0200673	0.0192042	0.0175262	0.026938	0.0241415	0.0143551	0.0241833	0.0157569	0.0254237	0.0267503		0.0220933	0.0280361	0.0167539	0.0207469	0.0232204	0.0114796	0.0235145	0.0190728	0.00630392	0.0195149	0.0144253	0.0231521		50% TTWW	Female	0.022375	0.000622				cross		2	1.92884	0.174187
0.0158256	0.0212498	0.0264601	0.0195562	0.00959397	0.0392207	0.028176	0.0370216	0.024477	0.0170568	0.0165041	0.0193089		0.0231214	0.0255102	0.0134259		0.0217186	0.0173808	0.031002	0.0350318	0.0168596	0.0189873	0.0118041	0.0213626		50% TTWW	Male	0.01975	0.00101				error		18
0.0207977	0.028252		0.0189481	0.0288182	0.0203782	0.0108317	0.0133305	0.0160628	0.0130841	0.0258435	0.022356		0.0196945	0.0259222	0.0162813		0.0264569	0.016317	0.0354142	0.0151465	0.0224551	0.0197044	0.0171939	0.0248237		100% TTWW	Female	0.0231	0.001268
0.0285714	0.0204276		0.014891	0.0239264	0.0245253	0.0161534	0.0298388	0.0243384	0.0125692	0.0447513	0.0244138		0.0270438	0.0211462	0.0221417		0.0158472	0.0181321	0.00914877	0.0232742	0.0164494	0.0163011	0.0224005	0.0220803		100% TTWW	Male	0.020075	0.000496
0.0176051	0.0253727		0.0166957	0.0132817	0.0230531	0.0227806	0.0288462	0.0322779	0.0227848	0.0276933	0.0376065		0.0199637	0.022845	0.0160735		0.0238847	0.017056	0.0250896	0.0139104	0.0238212	0.0204654	0.0184823	0.0245971
0.0267622	0.0262262		0.0253814	0.0242009	0.019906	0.0197991	0.0213319	0.0183048	0.0239897	0.0241299	0.0270674		0.0200364	0.0169492	0.0224801		0.0135897	0.0106952	0.0149901	0.0160949	0.0289362	0.0172952		0.0176367			mean	SE
0.0204618	0.0172688		0.0246845	0.0251038	0.0166313	0.0347687	0.00912267	0.0357213	0.0167464	0.0238381	0.0302815		0.0164609	0.0252259	0.0211416		0.0237608	0.0142077	0.0214016	0.0231225	0.0241486	0.0139969		0.0151951		Tap	0.021175	0.000889
0.0238685	0.0211189		0.0169075		0.0253741	0.0310454	0.0111547	0.0224284	0.0226058	0.0363668	0.0148794		0.0165716	0.0166465	0.0224354		0.0165711	0.0212766		0.0265871	0.0223507	0.01909		0.0169492		50% TTWW	0.021063	0.00074
0.0185693	0.0153331		0.0401742		0.0284398	0.015687	0.0201892		0.0148405	0.0338765	0.0180925		0.0352486	0.0187316	0.0165572		0.0159744	0.0218043		0.014422	0.0154721	0.0256896		0.0162467		100% TTWW	0.021588	0.000851
0.0236447	0.0122439		0.022598			0.0145382	0.0117156		0.0178761	0.0188846	0.0161628		0.0223486	0.0139398	0.0224918		0.0219268	0.0223464			0.0240107	0.0230731		0.0236088
0.0193651	0.0118948		0.0230321			0.0154218	0.0263595		0.025974	0.0131703	0.025993		0.0293179	0.0185328			0.0181064	0.0118863			0.0204371	0.017341
0.0184379	0.0166524		0.00757576			0.0227904	0.0238977		0.0170068	0.028958	0.0314934		0.0297852	0.0308199			0.020339	0.0122461			0.0179395	0.0178571
0.0213935	0.0122594		0.0103464			0.0203591			0.0323795	0.0258534	0.0175656		0.0237046	0.0226923			0.0134295	0.0147262			0.0170604	0.0221371
0.0256315	0.0136828		0.020854	0.0214423	0.0242027	0.0218737	0.0219609			0.0281025	0.0228992		0.0189723	0.0186797			0.016944				0.0155393	0.0140474
0.0180572	0.00785176		0.00812373							0.0152015	0.0225776			0.0161217			0.0160228				0.0190616	0.0294118
0.0331565			0.00305635							0.0305645	0.0261697			0.0294649			0.0127762				0.0169688	0.00892343
			0.0221278								0.0191308			0.0282212			0.0194415	0.0172543	0.0222492	0.0201422	0.0210941	0.0211433
			0.0202605					0.0230877	0.0198647	0.0261225	0.0232655		0.0235149	0.0226317	0.0209577	0.0192764					0.0188929	0.0218694
			0.0252182																		0.0238489	0.0177752
			0.0203623																			0.0158451
			0.0243982																			0.023297
0.0227118	0.0173238	0.0243029	0.0187122																		0.0198159	0.0192491	0.0198188	0.021477

## Sheet: Tetrahymena mortalities
Water Treatment	Block	Number of injected fish	Died within 24 h	1			Days from the injection																													T2	3	1		M1	6	1		E1	5	1			Tap
					2		3		4		5		6		7		8		9		10		11		12		13		14		15					T2	4	1		M1	8	1		E1	6	1			Tap
					mortality	% Daily	Dead fish	% Daily	mortality	% Daily	mortality	% Daily	mortality	% Daily	mortality	% Daily	mortality	% Daily	mortality	% Daily	mortality	% Daily	mortality	% Daily	mortality	% Daily	mortality	% Daily	mortality	% Daily	mortality	% Daily				T2	5	1
Tap	2	20	1	19			1	5.26316	1	5.26316	1	5.26316	1	5.26316	2	10.5263	2	10.5263		0	3	15.7895	1	5.26316		0	1	5.26316	1	5.26316		0				T2	6	1		M1	9	1		E1	7	1			Tap
Tap	3	19	2	17			1	5.88235		0		0		0		0	1	5.88235		0	3	17.6471	3	17.6471	2	11.7647		0		0		0				T2	7	1		M1	10	1		E1	9	1			Tap
Tap	4	20	2	18				0	1	5.55556		0	1	5.55556	1	5.55556	2	11.1111	3	16.6667	3	16.6667	1	5.55556		0		0		0		0				T2	8	1		M1	10	1		E1	9	1			Tap
50% TTWW	1	20	5	15				0		0		0	1	6.66667	1	6.66667	2	13.3333	1	6.66667	2	13.3333	2	13.3333		0		0	1	6.66667		0				T2	8	1		M1	11	1		E1	13	1			Tap
50% TTWW	2	20	3	17				0		0	1	5.88235	1	5.88235		0	5	29.4118		0	2	11.7647	2	11.7647		0		0		0		0				T2	10	1		M1	11	1		E1	15	0			Tap
50% TTWW	3	20	6	14				0		0	1	7.14286		0		0		0	3	21.4286	2	14.2857	2	14.2857		0		0		0		0				T2	10	1		M1	14	1		E1	15	0			Tap
50% TTWW	4	20	3	17			1	5.88235		0		0		0	2	11.7647	2	11.7647	5	29.4118	1	5.88235	3	17.6471		0		0		0		0				T2	10	1		M1	15	0		E1	15	0			Tap
100% TTWW	1	20	4	16				0		0	1	6.25	2	12.5	2	12.5		0	2	12.5		0		0		0	1	6.25		0		0				T2	11	1		M1	15	0		E1	15	0			Tap
100% TTWW	2	20	1	19				0		0	1	5.26316		0	1	5.26316	2	10.5263	3	15.7895	3	15.7895		0		0	1	5.26316	1	5.26316		0				T2	13	1		M1	15	0		E1	15	0			Tap
100% TTWW	3	19	2	17			1	5.88235		0	1	5.88235	3	17.6471	1	5.88235	1	5.88235	3	17.6471	1	5.88235		0		0	1	5.88235	1	5.88235		0				T2	14	1		M1	15	0		E1	15	0			Tap
100% TTWW	4	20	0	20				0	1	5		0		0	2	10	2	10	2	10	1	5	2	10	2	10	1	5		0		0				T2	15	0		M1	15	0		E1	15	0			Tap
																																				T2	15	0		M2	5	1		E1	15	0			Tap
																																				T2	15	0		M2	6	1		E2	5	1			Tap
Days from injection	Cummulative mortality (%)																																			T2	15	0		M2	8	1		E2	7	1			Tap
	Tap			50% TTWW				100% TTWW					Tap		50% TTWW		100% TTWW				Gehan-breslow	df	p	statistics												T2	15	0		M2	8	1		E2	8	1			Tap
	2	3	4	1	2	3	4	1	2	3	4		Average	stdev	Average	stdev	Average	stdev			Survival analysis	2	0.989	0.0211												T3	3	1		M2	8	1		E2	8	1			Tap
1	0	0	0	0	0	0	0	0	0	0	0		0	0	0	0	0	0																		T3	8	1		M2	8	1		E2	9	1			Tap
2	0	0	0	0	0	0	0	0	0	0	0		0	0	0	0	0	0				n	events	censored	%censored	median time										T3	10	1		M2	10	1		E2	9	1			Tap
3	5.26316	5.88235	0	0	0	0	5.88235	0	0	5.88235	0		3.71517	3.23229	1.47059	2.94118	1.47059	2.94118			Tap	54	36	18	33	10										T3	10	1		M2	10	1		E2	10	1			Tap
4	10.5263	5.88235	5.55556	0	0	0	5.88235	0	0	5.88235	5		7.32141	2.78034	1.47059	2.94118	2.72059	3.16205			50%TTWW	63	43	20	32	10										T3	10	1		M2	11	1		E2	10	1			Tap
5	15.7895	5.88235	5.55556	0	5.55556	7.14286	5.88235	6.25	5.26316	11.7647	5		9.07579	5.81651	4.64519	3.17151	7.06947	3.17607			100%TTAA	72	46	26	36	10										T3	11	1		M2	11	1		E2	10	1			Tap
6	21.0526	5.88235	11.1111	6.66667	11.1111	7.14286	5.88235	18.75	5.26316	29.4118	5		12.682	7.70618	7.70075	2.33222	14.6062	11.7749																		T3	11	1		M2	15	0		E2	13	1			Tap
7	31.5789	5.88235	16.6667	13.3333	11.1111	7.14286	17.6471	31.25	10.5263	35.2941	15		18.0427	12.9034	12.3086	4.38437	23.0176	12.0941																		T3	11	1		M2	15	0		E2	14	1			Tap
8	42.1053	11.7647	27.7778	26.6667	38.8889	7.14286	29.4118	31.25	21.0526	41.1765	25		27.2159	15.1781	25.5275	13.328	29.6198	8.77407																		T3	12	1		M2	15	0		E2	15	0			Tap
9	42.1053	11.7647	44.4444	33.3333	38.8889	28.5714	58.8235	43.75	36.8421	58.8235	35		32.7715	18.23	39.9043	13.2989	43.6039	10.8229																		T3	12	1		M2	15	0		E2	15	0			Tap
10	57.8947	29.4118	61.1111	46.6667	52.9412	42.8571	64.7059	43.75	52.6316	64.7059	40		49.4725	17.4474	51.7927	9.56015	50.2719	10.9842			Holm-Sidak (0.05)	statistics	p													T3	15	0		M2	15	0		E2	15	0			Tap
11	63.1579	47.0588	66.6667	60	64.7059	57.1429	82.3529	43.75	52.6316	64.7059	50		58.9611	10.4559	66.0504	11.3068	52.7719	8.78479			Tap vs. 50%TTWW	0.036	0.997													T3	15	0		M2	15	0		E2	15	0			Tap
12	63.1579	58.8235	66.6667	60	64.7059	57.1429	82.3529	43.75	52.6316	64.7059	60		62.8827	3.9288	66.0504	11.3068	55.2719	9.14841			Tap vs. 100%TTWW	0.0037	0.998													T3	15	0		M3	5	1		E2	15	0			Tap
13	68.4211	58.8235	66.6667	60	64.7059	57.1429	82.3529	50	57.8947	70.5882	65		64.6371	5.11053	66.0504	11.3068	60.8707	8.91647			50% vs. 100%	5.72e-05	0.994													T3	15	0		M3	9	1		E2	15	0			Tap
14	73.6842	58.8235	66.6667	66.6667	64.7059	57.1429	82.3529	50	63.1579	76.4706	65		66.3915	7.43416	67.7171	10.586	63.6571	10.8437																		T3	15	0		M3	9	1		E2	15	0			Tap
15	73.6842	58.8235	66.6667	66.6667	64.7059	57.1429	82.3529	50	63.1579	76.4706	65		66.3915	7.43416	67.7171	10.586	63.6571	10.8437																		T3	15	0		M3	9	1		E3	3	1			Tap
																																				T3	15	0		M3	10	1		E3	5	1			Tap
Due to technical problems during the injection, no data for Tap 1																																				T4	4	1		M3	10	1		E3	6	1			Tap
																																				T4	6	1		M3	11	1		E3	6	1			Tap
																																				T4	7	1		M3	11	1		E3	6	1			Tap
																																				T4	8	1		M3	15	0		E3	7	1			Tap
																																				T4	8	1		M3	15	0		E3	8	1			Tap
																																				T4	9	1		M3	15	0		E3	9	1			Tap
																																				T4	9	1		M3	15	0		E3	9	1			Tap
																																				T4	9	1		M3	15	0		E3	9	1			Tap
																																				T4	10	1		M3	15	0		E3	10	1			Tap
																																				T4	10	1		M4	3	1		E3	13	1			Tap
																																				T4	10	1		M4	7	1		E3	14	1			Tap
																																				T4	11	1		M4	7	1		E3	15	0			Tap
																																				T4	15	0		M4	8	1		E3	15	0			Tap
																																				T4	15	0		M4	8	1		E3	15	0			Tap
																																				T4	15	0		M4	9	1		E3	15	0			Tap
																																				T4	15	0		M4	9	1		E4	4	1			Tap
																																				T4	15	0		M4	9	1		E4	7	1			Tap
																																				T4	15	0		M4	9	1		E4	7	1			Tap
																																								M4	9	1		E4	8	1			Tap
																																								M4	10	1		E4	8	1			Tap
																																								M4	11	1		E4	9	1			Tap
																																								M4	11	1		E4	9	1			Tap
																																								M4	11	1		E4	10	1			Tap
																																								M4	15	0		E4	11	1			Tap
																																								M4	15	0		E4	11	1			Tap
																																								M4	15	0		E4	12	1			Tap
																																												E4	12	1			Tap
																																												E4	13	1			Tap
																																												E4	15	0			Tap
																																												E4	15	0			Tap
																																												E4	15	0			Tap
																																												E4	15	0			Tap
																																												E4	15	0			Tap
																																												E4	15	0			Mix
																																												E4	15	0			Mix
																																																	Mix
																																																	Mix
																																																	Mix
																																																	Mix
																																																	Mix
																																																	Mix
																																																	Mix
																																																	Mix
																																																	Mix
																																																	Mix
																																																	Mix
																																																	Mix
																																																	Mix
																																																	Mix
																																																	Mix
																																																	Mix
																																																	Mix
																																																	Mix
																																																	Mix
																																																	Mix
																																																	Mix
																																																	Mix
																																																	Mix
																																																	Mix
																																																	Mix
																																																	Mix
																																																	Mix
																																																	Mix
																																																	Mix
																																																	Mix
																																																	Mix
																																																	Mix
																																																	Mix
																																																	Mix
																																																	Mix
																																																	Mix
																																																	Mix
																																																	Mix
																																																	Mix
																																																	Mix
																																																	Mix
																																																	Mix
																																																	Mix
																																																	Mix
																																																	Mix
																																																	Mix
																																																	Mix
																																																	Mix
																																																	Mix
																																																	Mix
																																																	Mix
																																																	Mix
																																																	Mix
																																																	Mix
																																																	Mix
																																																	Mix
																																																	Mix
																																																	Mix
																																																	Mix
																																																	Mix
																																																	Mix
																																																	Effluent
																																																	Effluent
																																																	Effluent
																																																	Effluent
																																																	Effluent
																																																	Effluent
																																																	Effluent
																																																	Effluent
																																																	Effluent
																																																	Effluent
																																																	Effluent
																																																	Effluent
																																																	Effluent
																																																	Effluent
																																																	Effluent
																																																	Effluent
																																																	Effluent
																																																	Effluent
																																																	Effluent
																																																	Effluent
																																																	Effluent
																																																	Effluent
																																																	Effluent
																																																	Effluent
																																																	Effluent
																																																	Effluent
																																																	Effluent
																																																	Effluent
																																																	Effluent
																																																	Effluent
																																																	Effluent
																																																	Effluent
																																																	Effluent
																																																	Effluent
																																																	Effluent
																																																	Effluent
																																																	Effluent
																																																	Effluent
																																																	Effluent
																																																	Effluent
																																																	Effluent
																																																	Effluent
																																																	Effluent
																																																	Effluent
																																																	Effluent
																																																	Effluent
																																																	Effluent
																																																	Effluent
																																																	Effluent
																																																	Effluent
																																																	Effluent
																																																	Effluent
																																																	Effluent
																																																	Effluent
																																																	Effluent
																																																	Effluent
																																																	Effluent
																																																	Effluent
																																																	Effluent
																																																	Effluent
																																																	Effluent
																																																	Effluent
																																																	Effluent
																																																	Effluent
																																																	Effluent
																																																	Effluent
																																																	Effluent
																																																	Effluent
																																																	Effluent
																																																	Effluent
																																																	Effluent
																																																	Effluent
[truncated: 5 more columns]

## Sheet: Lysozyme
Lysozyme - Females						Lysozyme - Males		outliers in red																		Final data as presented in the article (without 2 outliers):
																										after data transformation										test type	df	F	p	n
Water treatment	Aquarium No.	Concentration ug/ml	avrg.			Water treatment	Aquarium No.	Concentration ug/ml	avrg.			n	Water treatment	Aquarium No.	Gender	Concentration ug/ml	log(conc.)		n	Treatment	Gender	log mean	log se	log -se	log +se	mean	SE								Water treatment	2-way nested ANOVA	2	0.85984	0.537681	24
Tap	1	27.1316				Tap	1	7.19079				4	Tap	1	Males	5.7614	0.760528		15	Tap	Males	1.08137	0.170355	0.91102	1.25173	12.0608	4.85318	8.14742	17.8538	No significant differences between water treatment					Gender (Water treatment)	2-way nested ANOVA	1	20.4919	0.0454954	24
Tap	1	12.1403				Tap	1	5.47949				4	Tap	1	Females	27.9961	1.4471		16	Tap	Females	1.30573	0.159911	1.14581	1.46564	20.2174	7.61357	13.9899	29.217	Significant differences between genders					Water treatment*Gender		2	0.535937	0.594172
Tap	1	20.8225				Tap	1	4.07261				4	Tap	2	Males	11.2975	1.05298		14	50% TTWW	Males	1.0217	0.214915	0.806785	1.23662	10.5124	5.41708	6.40892	17.2431	No significant differences between water treatment within males/females					Error		18
Tap	1	51.8899	27.9961			Tap	1	6.3027	5.7614			4	Tap	2	Females	33.0573	1.51927		15	50% TTWW	Females	1.50883	0.078164	1.43066	1.58699	32.2719	5.83969	26.9563	38.6357
Tap	2	38.744				Tap	2	10.9698				3	Tap	3	Males	36.217	1.55891		16	100% TTWW	Males	0.90685	0.129653	0.777197	1.0365	8.06956	2.44501	5.98683	10.8768
Tap	2	29.3736				Tap	2	12.9443				4	Tap	3	Females	6.75574	0.829673		16	100% TTWW	Females	1.3655	0.044277	1.32122	1.40978	23.2006	2.36944	20.9519	25.6908
Tap	2	33.0148				Tap	2	16.5939				4	Tap	4	Males	8.97701	0.953132
Tap	2	31.0967	33.0573			Tap	2	4.68207	11.2975			4	Tap	4	Females	26.7178	1.4268
Tap	3	6.02357				Tap	3	68.6874				3	50% TTWW	1	Males	4.21604	0.624905	1.6671
Tap	3	6.66563				Tap	3	17.9286				4	50% TTWW	1	Females	23.9996	1.3802
Tap	3	8.19567				Tap	3	22.035	36.217			4	50% TTWW	2	Males	5.95364	0.774783
Tap	3	6.13808	6.75574			Tap	4	6.73383				4	50% TTWW	2	Females	26.5074	1.42337
Tap	4	29.4335				Tap	4	3.30052				3	50% TTWW	3	Males	39.555	1.5972
Tap	4	29.4335				Tap	4	12.4215				4	50% TTWW	3	Females	31.6673	1.50061
Tap	4	27.746				Tap	4	13.4521	8.97701			4	50% TTWW	4	Males	12.3005	1.08992
Tap	4	20.258	26.7178			50% TTWW	1	3.9461				3	50% TTWW	4	Females	53.8342	1.73106	1.82028
50% TTWW	1	43.1584				50% TTWW	1	173.185				4	100% TTWW	1	Males	18.9785	1.27826
50% TTWW	1	22.7275				50% TTWW	1	3.30556				4	100% TTWW	1	Females	17.5118	1.24333			(data with the outlayer)
50% TTWW	1	8.74026				50% TTWW	1	5.39646	4.21604	46.4583		4	100% TTWW	2	Males	6.30517	0.799697			Tap	Males	1.08137	0.170355	0.91102	1.25173	12.0608	4.85318	8.14742	17.8538							test type	df	F	p	n
50% TTWW	1	21.3723	23.9996			50% TTWW	2	2.65311				4	100% TTWW	2	Females	27.0893	1.4328			Tap	Females	1.30573	0.159911	1.14581	1.46564	20.2174	7.61357	13.9899	29.217	No significant differences between water treatment					Water treatment	2-way nested ANOVA	2	(2,3)=0.75563	0.54229	24
50% TTWW	2	24.8574				50% TTWW	2	3.95213				4	100% TTWW	3	Males	7.37601	0.867822			50% TTWW	Males	1.28225	0.212487	1.06976	1.49474	19.1536	9.74965	11.7426	31.2419	No significant differences between genders (p=0.018)					Gender (Water treatment)	2-way nested ANOVA	3	(3,18)=2.5122	0.0912	24
50% TTWW	2	20.9928				50% TTWW	2	5.34997				4	100% TTWW	3	Females	22.7596	1.35716			50% TTWW	Females	1.53112	0.099551	1.43157	1.63067	33.9719	7.85557	27.0128	42.7239	No significant differences between water treatment within males/females
50% TTWW	2	19.8296				50% TTWW	2	11.8594	5.95364			4	100% TTWW	4	Males	4.8035	0.681558			100% TTWW	Males	0.90685	0.129653	0.777197	1.0365	8.06956	2.44501	5.98683	10.8768
50% TTWW	2	40.35	26.5074			50% TTWW	3	62.8468				4	100% TTWW	4	Females	26.8319	1.42865			100% TTWW	Females	1.3655	0.044277	1.32122	1.40978	23.2006	2.36944	20.9519	25.6908
50% TTWW	3	28.2016				50% TTWW	3	32.2903
50% TTWW	3	57.2167				50% TTWW	3	23.5279	39.555
50% TTWW	3	34.7528				50% TTWW	4	12.8394
50% TTWW	3	6.49814	31.6673			50% TTWW	4	7.29029
50% TTWW	4	73.2739				50% TTWW	4	9.5234
50% TTWW	4	84.068				50% TTWW	4	19.549	12.3005
50% TTWW	4	4.16061				100% TTWW	1	46.0262
50% TTWW	4	102.945	53.8342	66.1119		100% TTWW	1	6.15685
100% TTWW	1	19.741				100% TTWW	1	11.8473
100% TTWW	1	31.9828				100% TTWW	1	11.8835	18.9785
100% TTWW	1	5.47113				100% TTWW	2	9.62573
100% TTWW	1	12.8524	17.5118			100% TTWW	2	6.20088
100% TTWW	2	34.9657				100% TTWW	2	5.41572
100% TTWW	2	15.9968				100% TTWW	2	3.97837	6.30517
100% TTWW	2	3.62271				100% TTWW	3	3.54609
100% TTWW	2	53.7719	27.0893			100% TTWW	3	12.6448
100% TTWW	3	19.1941				100% TTWW	3	5.38823
100% TTWW	3	39.4605				100% TTWW	3	7.92493	7.37601
100% TTWW	3	25.0862				100% TTWW	4	6.70647
100% TTWW	3	7.29771	22.7596			100% TTWW	4	4.33792
100% TTWW	4	0.798984				100% TTWW	4	4.40019
100% TTWW	4	31.8658				100% TTWW	4	3.76942	4.8035
100% TTWW	4	46.535
100% TTWW	4	2.09504	20.3237

## Sheet: Complement
Females						Males														Final data (after back transformation)
Water treatment	Aquarium No.	complement (units/ml)	log10(data)			Water treatment	Aquarium No.	complement (units/ml)	log10(data)					log mean	log SE	log -SE	log +SE	n		mean	SE
Tap	1	141515	5.1508			Tap	1	69702.5	4.84325			Tap	Female	4.9666	0.0655415	4.90106	5.03214	14		92597	14027.4	79626.1	107681
Tap	1	127748	5.10635			Tap	2	181171	5.25809			Tap	Male	4.91052	0.0725142	4.83801	4.98303	12		81380.5	13651.3	68866.2	96168.9
Tap	1	58224.5	4.76511			Tap	2	122116	5.08677			50% TTWW	Female	5.25694	0.0600818	5.19686	5.31702	16		180691	25077.3	157346	207500
Tap	1	217163	5.33679			Tap	2	172778	5.23749			50% TTWW	Male	5.15838	0.0653158	5.09307	5.2237	14		144006	21739.6	123899	167378
Tap	2	115668	5.06321			Tap	2	66549.3	4.82314			100% TTWW	Female	4.90095	0.0600818	4.84087	4.96103	16		79607	11048.3	69321.7	91418.3
Tap	2	135079	5.13059			Tap	3	38529.2	4.58579			100% TTWW	Male	4.93123	0.0622673	4.86896	4.9935	15		85355	12279.8	73954	98513.6
Tap	2	279766	5.44679			Tap	3	46901.5	4.67119
Tap	2	112327	5.05048			Tap	3	62094.8	4.79306			Tap		4.93856	0.0486873	4.88987	4.98725	26		86807.8	9752.12	77601.7	97105.9
Tap	3	45047.7	4.65367			Tap	4	51705.1	4.71353			50% TTWW		5.20766	0.0443734	5.16329	5.25203	30		161309	16510.2	145642	178662	significantly higher in fish cultured in 50% TTWW than in fish cultured in tap water and 100% TTWW (p<0.001)
Tap	3	143416	5.1566			Tap	4	106436	5.02709			100% TTWW		4.91609	0.0432638	4.87283	4.95935	31		82430.9	8225.25	74615	91065.5
Tap	4	40925.7	4.612			Tap	4	43992.9	4.64338											Result as presented in the article
Tap	4	76933.2	4.88611			Tap	4	140969	5.14912
Tap	4	45629.9	4.65925			50% TTWW	1	55019.1	4.74051				Effect	SS	df	MS	Den.Syn. Error df	Den.Syn. Error MS	F	p	Partial eta-squared	Non-centrality	Observed power (alpha=0.05)
Tap	4	68608.8	4.83638			50% TTWW	1	321712	5.50747			Water treatment	Fixed	1.52662	2	0.763311	4.57033	0.106418	7.17275	0.0389344	0.758386	14.3455	0.660892
50% TTWW	1	243934	5.38727			50% TTWW	1	193339	5.28632			Aquarium No. (water treatment)	Random	1.19948	9	0.133275	72	0.0577572	2.30751	0.0243182	0.223867	20.7676	0.874688
50% TTWW	1	119577	5.07765			50% TTWW	1	181174	5.2581			Gender	Random	0.0357414	1	0.0357414	2.04501	0.0325494	1.09807	0.402583	0.34936	1.09807	0.100468
50% TTWW	1	145143	5.1618			50% TTWW	2	415599	5.61867			water treatment*gender	Random	0.0647823	2	0.0323912	72	0.0577572	0.560816	0.573216	0.0153393	1.12163	0.139517
50% TTWW	1	127355	5.10501			50% TTWW	2	93585.1	4.97121			Error		4.15852	72	0.0577572
50% TTWW	2	250350	5.39855			50% TTWW	2	29901.8	4.4757
50% TTWW	2	155703	5.1923			50% TTWW	2	97295.4	4.98809
50% TTWW	2	55607.7	4.74513			50% TTWW	3	245424	5.38992			Post-Hoc: Tukey HSD
50% TTWW	2	124204	5.09413			50% TTWW	3	177562	5.24935			error between MSE	0.05776
50% TTWW	3	225868	5.35386			50% TTWW	4	102952	5.01263			df	72
50% TTWW	3	406064	5.60859			50% TTWW	4	169594	5.22941			Tap vs. 50%	0.000918921
50% TTWW	3	444330	5.64771			50% TTWW	4	62571.5	4.79638			Tap vs. 100%	0.867382
50% TTWW	3	325094	5.51201			50% TTWW	4	166451	5.22129			50% vs. 100%	0.000173494
50% TTWW	4	465250	5.66769			100% TTWW	1	57198	4.75738
50% TTWW	4	164979	5.21743			100% TTWW	1	231887	5.36528
50% TTWW	4	43158.9	4.63507			100% TTWW	1	67352.7	4.82836			Pos-Hoc (Water treatment*Gender)
50% TTWW	4	202675	5.3068			100% TTWW	1	40816.9	4.61084
100% TTWW	1	51194.2	4.70922			100% TTWW	2	65786.7	4.81814
100% TTWW	1	52380.2	4.71917			100% TTWW	2	65763.5	4.81798
100% TTWW	1	39609.1	4.59779			100% TTWW	2	50715	4.70514
100% TTWW	1	206758	5.31546			100% TTWW	3	124728	5.09596
100% TTWW	2	75412.5	4.87744			100% TTWW	3	200295	5.30167
100% TTWW	2	107746	5.0324			100% TTWW	3	75512.7	4.87802
100% TTWW	2	76958.9	4.88626			100% TTWW	3	133071	5.12408
100% TTWW	2	92924.8	4.96813			100% TTWW	4	125614	5.09904
100% TTWW	3	41551.1	4.61858			100% TTWW	4	56004	4.74822
100% TTWW	3	105233	5.02215			100% TTWW	4	68374.1	4.83489
100% TTWW	3	45738	4.66028			100% TTWW	4	105961	5.02515			No differences between genderes in general and in genders within each water treatment, therefore the total average of each treatment ("Water treatment") and not the interaction was considered for the results.
100% TTWW	3	99572.8	4.99814
100% TTWW	4	118699	5.07445
100% TTWW	4	93931.4	4.97281
100% TTWW	4	120917	5.08249
100% TTWW	4	75935.1	4.88044

## Sheet: Anti-protease
																Average per treatment
	Tap (control)				50% TTWW				100% TTWW						n	Gender	Tretment	Average	SE				test type	df	F	p	n
	1	2	3	4	1	2	3	4	1	2	3	4			16	Female	Tap	28.4878	1.725			Water treatment	2-way nested ANOVA	2	1.86779	0.183195	24
Females	26.1175	29.3225	37.2054	24.009	36.967	33.917	35.6961	23.7504	33.1742	33.2584	24.6629	35.1966			16		50% TTWW	30.4063	1.1229			Gender	2-way nested ANOVA	1	6.94431	0.0168058	24
	30.0815	30.5032	24.7475	25.4428	27.9017	32.985	22.1406	27.2239	26.6854	23.6517	30.2247	10.3371			16		100% TTWW	26.6433	1.1458			cross		2	1.26621	0.305838
	30.2879	33.4552	27.973	21.6475	30.2739	26.1226	39.8475	29.0031	27.3596	32.0787	35.1966	23.0618			14	Male	Tap	29.5983	1.6128			error		18
	20.551	37.6722	28.5634	28.226	34.0864	28.4101	29.0878	29.0878	32.5	16.4045	12.2753	30.2247			15		50% TTWW	33.2241	2.1908
Males	34.2538	26.8519	25.2741	39.0129	37.5979	N.A.	30.2739	50.6463	37.3368	35.5091	N.A.	25.3264			13		100% TTWW	32.5281	0.9572
	32.5793	26.5993	23.3343	26.936	35.5219	30.6353	37.4266	33.9226	30.3742	30.2872	29.3299	34.0909				2-way ANOVA for averages (normality in 3-way ANOVA for individuals data failed)
	24.6475	N.A.	N.A.	32.8437	36.2924	30.7224	34.5118	27.7778	N.A.	36.9017	31.5927	N.A.				No significant differences between treatment
	32.4031	32.4916	28.2609	33.8132	33.9226	36.8978	6.75676	35.9283	33.2463	34.7643	29.2428	36.7003				Significant differences between genders
Females avg.	26.7595	32.7383	29.6223	24.8313	32.3073	30.3587	31.693	27.2663	29.9298	26.3483	25.5899	24.7051
Males avg.	30.9709	28.6476	25.6231	33.1515	35.8337	32.7518	27.2423	37.0687	33.6525	34.3656	30.0551	32.0392

## Sheet: Histology - MMCs in liver
MMCs in liver
											Result of transformated data						Results (after back transformation)
Water Treatment	Aquarium no. (Replication)	Gender	Counted MMCs in liver section	Liver section area (mm2)	Ratio (MMCs/liver area)	Data transformation (sqrt)					mean	std err	-std err	+std err	n		mean	std err	-std err	+std err
Tap	1	Female	22	6.2421	3.52446	1.87735				Tap	1.37711	0.0885306	1.28858	1.46565	39	Tap	1.89645	0.243834	1.66045	2.14812
Tap	1	Female	13	8.28345	1.56939	1.25275				50% TTWW	1.55977	0.0872924	1.47248	1.64707	40	50% TTWW	2.4329	0.272313	2.1682	2.71283
Tap	1	Female	4	5.3932	0.741674	0.861205				TTWW	1.24128	0.0898231	1.15145	1.3311	38	TTWW	1.54076	0.22299	1.32584	1.77182	no significant differences between interaction treatment groups
Tap	1	Female	8	12.8844	0.620908	0.787977				Female	1.2555	0.0733209	1.18218	1.32882	57	females	1.57627	0.184108	1.39754	1.76576
Tap	1	Female	2	7.85853	0.2545	0.50448	1.34219			Male	1.52995	0.0712739	1.45867	1.60122	60	males	2.34073	0.218091	2.12772	2.5639	The ratio of MMCs:liver area in males was significantly higher than in females (p=0.01)
Tap	1	Male	1	7.87134	0.127043	0.356431
Tap	1	Male	2	3.66433	0.545803	0.738785
Tap	1	Male	32	12.6617	2.52731	1.58975					Effect	df	SS	MS	F	p
Tap	1	Male	2	7.89007	0.253483	0.503471				Water treatment	Fixed	2	1.99113	0.995566	1.47681	0.311785
Tap	1	Male	27	7.77475	3.47278	1.86354	1.38528			Aquarium no. (Water treatment)	Random	7.59065	9	0.843406	2.76709	0.00613675
Tap	2	Female	29	15.3445	1.88993	1.37475				Gender	Random	1	2.1957	2.1957	16.0655	0.0568628
Tap	2	Female	10	6.80114	1.47034	1.21258				Water treatment*Gender	Random	2	0.273252	0.136626	0.44825	0.639997											Tap	Female	1.34219
Tap	2	Female	18	17.0766	1.05408	1.02668				Error		102	31.0894	0.304798													Tap	Male	1.38528
Tap	2	Female	35	10.01	3.49649	1.86989																					Tap	Female	1.84552
Tap	2	Female	4	3.03778	1.31675	1.1475	1.84552																				Tap	Male	3.13426
Tap	2	Male	24	8.93303	2.68666	1.6391																					Tap	Female	0.843997
Tap	2	Male	8	18.4558	0.433468	0.658383																					Tap	Male	3.35151
Tap	2	Male	48	12.0387	3.98713	1.99678																					Tap	Female	2.33294
Tap	2	Male	50	7.00375	7.13903	2.6719																					Tap	Male	4.46995
Tap	2	Male	14	9.82443	1.42502	1.19374	3.13426																				50% TTWW	Female	1.18091
Tap	3	Female	26	25.5216	1.01875	1.00933																					50% TTWW	Male	1.54013
Tap	3	Female	12	11.3525	1.05703	1.02812																					50% TTWW	Female	2.44101
Tap	3	Female	1	13.1285	0.07617	0.275989					mean [sqrt(data)]	SE [sqrt(data)]	-SE [sqrt(data)]	+SE [sqrt(data)]	N												50% TTWW	Male	2.42619
Tap	3	Female	26	13.0324	1.99503	1.41246			Tap	Female	1.15312	0.111166	1.04195	1.26428	19												50% TTWW	Female	3.12713
Tap	3	Female	2	27.3959	0.0730037	0.270192	0.843997		Tap	Male	1.57983	0.176126	1.40371	1.75596	20												50% TTWW	Male	5.3034
Tap	3	Male	7	4.51699	1.5497	1.24487			50% TTWW	Female	1.43711	0.115658	1.32146	1.55277	20												50% TTWW	Female	2.52878
Tap	3	Male	23	8.40694	2.73583	1.65404			50% TTWW	Male	1.68243	0.126539	1.55589	1.80897	20												50% TTWW	Male	3.26953
Tap	3	Male	11	10.8432	1.01446	1.0072			100% TTWW	Female	1.1505	0.119202	1.03129	1.2697	18												100% TTWW	Female	1.24602
Tap	3	Male	128	12.2629	10.438	3.23078			100% TTWW	Male	1.32757	0.137173	1.1904	1.46475	20												100% TTWW	Male	1.98614
Tap	3	Male	9	8.8271	1.01959	1.00975	3.35151																				100% TTWW	Female	1.5176
Tap	4	Female	22	8.18554	2.68767	1.63941																					100% TTWW	Male	1.74613
Tap	4	Female	9	6.73657	1.33599	1.15585																					100% TTWW	Female	2.27313
Tap	4	Female	9	5.31087	1.69464	1.30178																					100% TTWW	Male	2.57447
Tap	4	Female	19	5.25812	3.61346	1.90091																					100% TTWW	Female	1.31573
Tap	4	Female	N.A.	N.A.	N.A.	#VALUE!	2.33294			Data after back trasformation																	100% TTWW	Male	2.1731
Tap	4	Male	37	11.9912	3.0856	1.75659					mean	SE	-SE	+SE	N
Tap	4	Male	56	6.07379	9.21994	3.03644			Tap	Female	1.32968	0.256375	1.08566	1.59841	19
Tap	4	Male	41	10.8948	3.76325	1.93991			Tap	Male	2.49587	0.556497	1.97039	3.08338	20
Tap	4	Male	23	5.66408	4.06068	2.01511			50% TTWW	Female	2.0653	0.332427	1.74625	2.4111	20
Tap	4	Male	25	11.2599	2.22026	1.49005	4.46995		50% TTWW	Male	2.83058	0.425787	2.42081	3.27238	20
50% TTWW	1	Female	5	5.44522	0.918236	0.958246			100% TTWW	Female	1.32364	0.274284	1.06357	1.61213	18
50% TTWW	1	Female	4	5.2495	0.761977	0.872913			100% TTWW	Male	1.76245	0.364214	1.41705	2.14548	20
50% TTWW	1	Female	30	13.9018	2.158	1.46901
50% TTWW	1	Female	9	10.7249	0.839168	0.916061
50% TTWW	1	Female	18	14.6679	1.22717	1.10778	1.18091
50% TTWW	1	Male	16	15.0981	1.05973	1.02943
50% TTWW	1	Male	9	6.74647	1.33403	1.155
50% TTWW	1	Male	9	2.31019	3.89579	1.97378
50% TTWW	1	Male	12	9.65251	1.2432	1.11499
50% TTWW	1	Male	1	5.95605	0.167896	0.409752	1.54013
50% TTWW	2	Female	21	10.5494	1.99064	1.4109
50% TTWW	2	Female	12	14.024	0.855675	0.925027
50% TTWW	2	Female	67	17.5959	3.80771	1.95134
50% TTWW	2	Female	9	20.6728	0.435354	0.659813
50% TTWW	2	Female	27	5.2779	5.11568	2.26179	2.44101
50% TTWW	2	Male	22	9.06969	2.42566	1.55745
50% TTWW	2	Male	14	9.55582	1.46508	1.2104
50% TTWW	2	Male	33	16.7314	1.97234	1.4044
50% TTWW	2	Male	5	2.30055	2.17339	1.47424
50% TTWW	2	Male	33	8.05964	4.09447	2.02348	2.42619
50% TTWW	3	Female	41	7.9511	5.15652	2.2708
50% TTWW	3	Female	26	7.39824	3.51435	1.87466
50% TTWW	3	Female	26	7.56229	3.43811	1.85421
50% TTWW	3	Female	45	17.9065	2.51305	1.58526
50% TTWW	3	Female	15	14.7988	1.0136	1.00678	3.12713
50% TTWW	3	Male	54	10.8773	4.96447	2.22811
50% TTWW	3	Male	32	7.36488	4.34494	2.08445
50% TTWW	3	Male	55	6.69786	8.21158	2.86559
50% TTWW	3	Male	17	3.33967	5.09033	2.25618
50% TTWW	3	Male	28	7.16902	3.90569	1.97628	5.3034
50% TTWW	4	Female	37	6.96298	5.31381	2.30517
50% TTWW	4	Female	31	18.0177	1.72053	1.31169
50% TTWW	4	Female	48	19.148	2.50679	1.58328
50% TTWW	4	Female	38	16.6846	2.27755	1.50915
50% TTWW	4	Female	9	10.9064	0.825206	0.908409	2.52878
50% TTWW	4	Male	37	7.10701	5.20613	2.28169
50% TTWW	4	Male	40	11.4371	3.4974	1.87013
50% TTWW	4	Male	13	6.33169	2.05317	1.43289
50% TTWW	4	Male	12	6.28894	1.90811	1.38134
50% TTWW	4	Male	36	9.77503	3.68285	1.91908	3.26953
100% TTWW	1	Female	19	13.9541	1.3616	1.16688
100% TTWW	1	Female	16	14.2088	1.12606	1.06116
100% TTWW	1	Female	17	12.4096	1.36991	1.17043
100% TTWW	1	Female	6	3.01526	1.98988	1.41063
100% TTWW	1	Female	6	15.6812	0.382624	0.618566	1.24602
100% TTWW	1	Male	2	14.9395	0.133873	0.365887
100% TTWW	1	Male	8	2.7015	2.96132	1.72085
100% TTWW	1	Male	4	5.08125	0.787208	0.887248
100% TTWW	1	Male	39	9.47185	4.11746	2.02915
100% TTWW	1	Male	4	2.07163	1.93084	1.38955	1.98614
100% TTWW	2	Female	38	11.7775	3.22649	1.79624
100% TTWW	2	Female	2	9.7587	0.204945	0.452709
100% TTWW	2	Female	11	5.81749	1.89085	1.37508
100% TTWW	2	Female	4	4.39546	0.910029	0.953955
100% TTWW	2	Female	16	11.8022	1.35568	1.16434	1.5176
100% TTWW	2	Male	2	3.53918	0.565103	0.751733
100% TTWW	2	Male	18	7.29322	2.46805	1.571
100% TTWW	2	Male	15	8.42916	1.77954	1.33399
100% TTWW	2	Male	6	3.0464	1.96954	1.4034
100% TTWW	2	Male	12	6.15888	1.94841	1.39585	1.74613
100% TTWW	3	Female	15	4.02134	3.7301	1.93135
100% TTWW	3	Female	N.A.	N.A.	N.A.	#VALUE!
100% TTWW	3	Female	27	10.6014	2.54683	1.59588
100% TTWW	3	Female	13	15.2022	0.855141	0.924738
100% TTWW	3	Female	31	15.8127	1.96045	1.40016	2.27313
100% TTWW	3	Male	7	11.7153	0.597507	0.772986
100% TTWW	3	Male	9	6.60418	1.36277	1.16738
100% TTWW	3	Male	67	15.3468	4.36574	2.08943
100% TTWW	3	Male	2	10.6709	0.187426	0.432927
100% TTWW	3	Male	68	10.6936	6.35893	2.52169	2.57447
100% TTWW	4	Female	N.A.	N.A.	N.A.	#VALUE!
100% TTWW	4	Female	32	8.88743	3.60059	1.89752
100% TTWW	4	Female	11	9.60565	1.14516	1.07012
100% TTWW	4	Female	0	3.77481	0	0
100% TTWW	4	Female	9	17.4019	0.517185	0.719156	1.31573
100% TTWW	4	Male	4	9.14284	0.437501	0.661438
100% TTWW	4	Male	20	5.90593	3.38642	1.84022
100% TTWW	4	Male	18	6.14953	2.92705	1.71086
100% TTWW	4	Male	2	6.49897	0.307741	0.554744
100% TTWW	4	Male	56	14.7107	3.80676	1.95109	2.1731

## Sheet: Histology - BDH
Bile Duct Hyperplasia (BDH)
Water Treatment	Aquarium no. (Replication)	Gender	No. of fish with BDH/examined fish in aquarium	%	avrg. Per gender	avrg/ per treatment
Tap	1	Female	1/5	20
Tap	2	Female	1/5	20
Tap	3	Female	2/5	40
Tap	4	Female	2/4	50	31.58
Tap	1	Male	0/5	0		20.5
Tap	2	Male	0/5	0
Tap	3	Male	1/5	20
Tap	4	Male	1/5	20	10
50%TTWW	1	Female	0/5	0
50%TTWW	2	Female	1/5	20
50%TTWW	3	Female	1/5	20
50%TTWW	4	Female	0/5	0	10
50%TTWW	1	Male	1/5	20		15
50%TTWW	2	Male	0/5	0
50%TTWW	3	Male	3/5	60
50%TTWW	4	Male	0/5	0	20
TTWW	1	Female	0/5	0
TTWW	2	Female	1/5	20
TTWW	3	Female	0/4	0
TTWW	4	Female	1/4	25	11.11
TTWW	1	Male	0/5	0		18.4
TTWW	2	Male	3/5	60
TTWW	3	Male	2/5	40
TTWW	4	Male	0/5	0	25

[truncated: 1 more sheets: Weekly water quality measurment]
